# Supplementary material for: Production-Level Mitigation of Mn(VII) via a Novel Quaternary Hybrid Nanocomposite: Structural Elucidation, Experimental Optimization, and Advanced Ionic Simulation
Source: Nanomaterials (Basel). 2026 Jun 13;16(12):742. doi: 10.3390/nano16120742 (PMC13304526; doi:10.3390/nano16120742)
Supplement: Supplementary file 1 [file nanomaterials-16-00742-s001.zip]

Archive with 1 entries (1 files):
- nanomaterials-4338567-supplementary.pdf
